# Supplementary material for: Raman Study of the Diamond to Graphite Transition Induced by the Single Femtosecond Laser Pulse on the (111) Face
Source: Nanomaterials (Basel). 2022 Dec 29;13(1):162. doi: 10.3390/nano13010162 (PMC9824279; doi:10.3390/nano13010162)
Supplement: Supplementary file 1 [file nanomaterials-13-00162-s001.zip]

Archive with 1 entries (1 files):
- nanomaterials-2108444-supplementary.pdf
